# Supplementary material for: Hierarchically Porous Silk/Activated-Carbon Composite Fibres for Adsorption and Repellence of Volatile Organic Compounds
Source: Molecules. 2020 Mar 7;25(5):1207. doi: 10.3390/molecules25051207 (PMC7179458; doi:10.3390/molecules25051207)
Supplement: Supplementary file 1 [file molecules-25-01207-s001.zip]

Archive with 3 entries (3 files):
- molecules-724611-SI.pdf
- VID S1_Wet spinning RSF.mp4
- VID S2_Wet spinning RSF-AC.mp4
